# Supplementary material for: Responses of root characteristics and nitrogen absorption and assimilation to different pH gradients of winter wheat at seedling stage
Source: PLoS One. 2023 Dec 21;18(12):e0293471. doi: 10.1371/journal.pone.0293471 (PMC10735037; doi:10.1371/journal.pone.0293471)
Supplement: S1 Dataset — (XLSX) [file pone.0293471.s001.xlsx]

## Sheet: dry matter
root weight					shoot weight
	pH4.0		pH6.5		pH9.0			pH4.0		pH6.5		pH9.0
AK58	0.035	0.00095	0.066	0.00183	0.0581	0.001739	AK58	0.203	0.00604	0.276	0.00821	0.234	0.00701
BN4199	0.045	0.00145	0.073	0.00215	0.0686	0.002017	BN4199	0.216	0.00639	0.294	0.00942	0.245	0.00725

## Sheet: Nitrate absorption
	a-15000		b-15000				a-15000		b-15000
0	34.4969	3.2251	36.9	3.9709		0	34.4969	3.2251	36.9	3.9709
12	33.2515	3.0995	33.6814	3.8482		12	33.2515	3.0995	33.6814	3.8482
24	33.6671	4.7445	34.9363	4.5835		24	33.6671	4.7445	34.9363	4.5835
36	34.1159	2.9748	35.2331	4.0869		36	34.1159	2.9748	35.2331	4.0869
48	34.6332	3.5419	36.4816	4.9585		48	34.6332	3.5419	36.4816	4.9585
60	34.6019	3.2869	34.6015	4.8366		60	34.6019	3.2869	34.6015	4.8366
72	34.3135	3.2037	35.201	4.4445		72	34.3135	3.2037	35.201	4.4445
84	32.6055	3.7645	35.5098	3.7301		84	32.6055	3.7645	35.5098	3.7301
96	32.7912	5.5174	35.7869	4.2638		96	32.7912	5.5174	35.7869	4.2638
108	34.5693	3.2253	34.5384	4.6453		108	34.5693	3.2253	34.5384	4.6453
120	32.2457	3.9018	37.4107	4.1232		120	32.2457	3.9018	37.4107	4.1232
132	35.5534	4.926	35.1687	4.7299		132	35.5534	4.926	35.1687	4.7299
144	33.3155	4.0272	38.7513	4.6325		144	33.3155	4.0272	38.7513	4.6325
156	34.8478	3.4451	34.908	4.3975		156	34.8478	3.4451	34.908	4.3975
168	33.9572	4.1129	34.7779	3.7036		168	33.9572	4.1129	34.7779	3.7036
	33.931	3.7998	35.5924	4.3303			33.931	3.7998	35.5924	4.3303
180	53.4881	8.2636	70.5696	8.7052		180	43.4881	8.2636	70.5696	8.7052
196	54.5493	9.1803	77.0753	9.521		196	44.5493	9.1803	77.0753	9.521
212	57.2352	6.0952	74.7765	9.6921		212	57.2352	6.0952	74.7765	9.6921
228	64.63	2.9204	79.3471	6.4821		228	64.63	2.9204	79.3471	6.4821
244	65.3623	2.123	76.841	6.0569		244	60.3623	2.123	76.841	6.0569
260	65.244	9.0349	71.5939	6.8638		260	65.244	9.0349	71.5939	6.8638
276	68.3494	4.9877	74.7387	5.7087		276	68.3494	4.9877	74.7387	5.7087
292	69.3528	6.7269	78.9277	7.7651		292	69.3528	6.7269	78.9277	7.7651
308	76.433	9.4042	83.6255	7.0062		308	76.433	9.4042	83.6255	7.0062
324	75.4161	6.6807	82.6532	7.8695		324	75.4161	6.6807	82.6532	7.8695
340	69.5968	5.8648	80.3084	7.6965		340	69.5968	5.8648	80.3084	7.6965
356	68.5726	3.2248	78.5889	6.1557		356	66.5726	3.2248	78.5889	6.1557
372	67.257	2.658	76.3686	5.435			64.257	2.658	76.3686	5.435

## Sheet: Hydrogen ion velocity
4	0.5343	0.0411	0.552	0.1693	0	9.8833	0.351	7.275	0.537	0	-122.672	29.6695	-97.494	13.427
16	0.512	0.0377	0.4597	0.1437	8	9.5167	0.4916	7.2075	0.4645	16	-108.886	24.2085	-78.2195	7.5015
32	0.502	0.053	0.401	0.127	16	9.7343	0.3001	7.2025	0.6635	32	-99.2595	20.2335	-64.4445	1.7785
48	0.4823	0.0482	0.3587	0.114	24	9.4947	0.4127	7.256	0.79	48	-82.4265	12.1675	-57.825	0.271
64	0.4537	0.0525	0.3297	0.1066	32	9.5423	0.3218	7.0835	0.6955	64	-71.8165	10.2435	-36.6495	3.3175
80	0.4297	0.045	0.2947	0.0984	40	9.5729	0.4399	7.22	0.72	80	-60.496	2.872	-26.934	4.803
96	0.4193	0.0485	0.28	0.0959	48	9.3428	0.3154	6.9602	0.8482	96	-49.3345	1.8905	-20.9445	7.2415
112	0.406	0.0498	0.2673	0.0945	56	9.4459	0.679	7.2743	0.5821	112	-38.678	5.166	-10.7235	7.5505
128	0.3977	0.0495	0.2573	0.0927	64	9.6141	0.5052	7.1563	0.7672	128	-31.8665	8.9335	-4.217	12.617
144	0.3843	0.0427	0.2507	0.0918	72	9.4427	0.4714	7.1609	0.6361	144	-22.7965	8.6345	1.875	8.773
160	0.377	0.0401	0.239	0.0926	80	9.5568	0.4045	6.9698	0.6927	164	-22.9215	9.0385	8.5315	10.7615
176	0.3737	0.0407	0.2317	0.0886	88	9.872	0.5283	7.085	0.7135	180	-18.916	6.306	8.037	13.935
192	0.3613	0.0368	0.2253	0.0899	96	9.834	0.3217	7.3341	0.6615	196	-10.809	7.051	13.927	11.76
208	0.3563	0.0427	0.2277	0.0889	104	9.7908	0.6005	7.2148	0.8094	212	-7.3155	10.1145	21.5935	16.3025
224	0.3563	0.0393	0.2241	0.0889	112	9.4939	0.2469	7.0245	0.8649	228	-4.864	5.584	20.652	9.712
240	0.3617	0.0351	0.2208	0.0868	120	9.5701	0.4831	6.9176	0.942	244	0.0425	6.6255	18.6645	11.6115
256	0.3542	0.0414	0.2223	0.086	128	9.8483	0.4125	7.4045	0.507	248	2.031	2.529	21.936	13.802
272	0.3665	0.0437	0.224	0.0877	136	9.6234	0.5954	7.2828	0.6717	264	4.741	4.84	30.685	12.279
288	0.3672	0.0399	0.2239	0.088	144	9.6768	0.5229	7.3287	0.6348	280	9.1485	3.5315	27.6355	12.6075
304	0.3628	0.0439	0.2163	0.089	152	9.8327	0.5502	7.0859	0.7779	288	8.7135	5.9735	25.3675	13.2005
320	0.3593	0.0409	0.2148	0.0909	160	9.4083	0.4315	6.9073	0.9039	304	12.146	5.872	30.708	15.276
336	0.3607	0.0401	0.2117	0.0894	168	9.5716	0.6154	6.8651	0.7862	320	12.035	10.572	33.7785	10.3725
352	0.3547	0.0446	0.2154	0.0879	176	9.4975	0.3185	7.2678	0.5165	336	19.375	10.816	30.292	12.137
368	0.3534	0.0404	0.2141	0.0906	184	9.8585	0.7404	7.2405	0.4778	352	18.554	8.069	34.303	13.123
384	0.3572	0.0418	0.2145	0.0889	192	9.4138	0.449	7.2204	0.549	368	17.562	9.171	36.7017	12.6437
400	0.3637	0.036	0.2094	0.0525	200	9.5132	0.3783	7.1579	0.8244	384	15.8894	10.0236	40.1568	10.4728
416	0.3652	0.0425	0.215	0.0562	208	9.8359	0.3936	7.1483	0.849	400	15.6162	9.1198	37.707	10.619
432	0.3588	0.0494	0.2175	0.0533	216	9.299	0.4588	7.2368	0.6513	408	15.7631	9.0589	33.3093	5.6433
448	0.3585	0.0389	0.2117	0.0547	224	9.3516	0.282	6.9055	0.8573	424	14.8513	11.121	35.6325	12.7715
464	0.3652	0.0406	0.2087	0.0562	232	9.607	0.2664	7.0921	0.9151	440	15.7816	9.976	34.1268	13.0078
480	0.363	0.0362	0.2129	0.0538	240	9.5473	0.3081	6.9728	0.8459	456	18.0252	9.0575	40.9572	7.163
496	0.3607	0.0389	0.2107	0.0516	248	9.8126	0.4894	7.1309	0.775	472	14.4539	10.0006	34.4749	8.8918
512	0.3587	0.0418	0.2106	0.0558	256	9.851	0.6466	7.1157	0.6951	488	16.77	10.7259	35.5171	10.8526
528	0.3622	0.0429	0.2072	0.0547	264	9.6401	0.537	7.1008	0.7228	504	17.0828	7.205	36.1051	15.0188
544	0.3596	0.043	0.2065	0.056	272	9.5491	0.4405	7.0389	0.8855	520	15.9585	8.2475	32.8218	14.3285
560	0.3563	0.0403	0.2074	0.0589	280	9.4303	0.3184	7.2997	0.6346	536	16.9109	9.9563	37.9739	10.512
576	0.3535	0.042	0.2038	0.0561	288	9.5012	0.2678	7.2018	0.616	552	15.7379	9.688	31.9475	5.6808
592	0.352	0.0377	0.2013	0.0587	296	9.4729	0.3034	7.2207	0.5948	568	11.8427	11.3224	39.3737	8.2352

## Sheet: root breath
	Ak58		BN4199
pH4.0	1.29599	0.282467	2.91332	0.476448
pH6.5	1.7	0.267518	2.1583	0.277378
pH9.0	1.48186	0.275161	2.90038	0.347214

## Sheet: leaf age
全4									平均
百农419	2.5	2.4	2.5	2.4	2.3	2.6	2.1	2.4	2.4	0.141421
矮抗58	2.8	3	2.8	2.9	2.8	2.7	2.1	2.8	2.7375	0.254644
全6.5
百农419	2.7	2.8	2.6	2.2	2.8	2.5	2.9	2.7	2.65	0.206155
矮抗58	2.8	2.8	2.7	2.7	2.6	2.9	3.2	2.9	2.825	0.171391
全9
百农419	2.4	2.5	2.6	2.6	2.5	2.3	2.6	2.4	2.4875	0.105327
矮抗58	2.6	2.8	2.8	2.7	2.1	2.6	2.6	2.6	2.6	0.206155

## Sheet: nitrogen content
	AK58		BN4199				AK58		BN4199
pH4.0	4.715	0.067	5.345	0.1015		pH4.0	3.2884	0.0872	3.486	0.1046	0.1542
pH6.5	5.251	0.1895	5.381	0.112		pH6.5	3.361	0.1105	3.459	0.1038	0.1129
pH9.0	4.938	0.114	5.552	0.136		pH9.0	3.836	0.123	4.37	0.1311	0.0937
